# Supplementary material for: The PGRS Domain of Mycobacterium tuberculosis PE_PGRS Protein Rv0297 Is Involved in Endoplasmic Reticulum Stress-Mediated Apoptosis through Toll-Like Receptor 4
Source: mBio. 2018 Jun 19;9(3):e01017-18. doi: 10.1128/mBio.01017-18 (PMC6016250; doi:10.1128/mBio.01017-18)
Supplement: TABLE S3 [file mbo003183943st3.xlsx]

## Sheet: ER localization signal seq
S. no.	Signal	Reported Protein(s)	H37Rv protein and Domain	Reference(s) PMIDs	Endoplasmic reticulum sequence S.no.
1	EFFDAx{1}E	Opi1p		12727870
2	Dx{1}E	VSV-G/ GONST1/ CASP		9228004, 16214902
3	SKK	FV glycoprotein		8985416
4	MAGARRGWRL APVRRGVCGP RARPLMRPLW LLFAVSFFGW TGALDG	NHE6	Rv0297_PGRS, Rv1818c_PGRS	11641397	ERS1
5	MGSLWSKISQ LFVDA	E protein (PRRSV)		20600392
6	MRVKEKYQHL WRWGWRWGTM LLGMLMIC	p-gp160 (HIV-1 envelope protein)		9362478
7	MRLSWFRVLT VLSICLSAVA T	FKBP-13		1713687
8	MDPVVVLGLC LSCLLLLSLW KQSYGGGKL	P450 2C1		8360166
9	HALSYWKPFL VNMCVATVLT AGAYLCYRFL FNSNT	PTP-1B	Rv0297_PGRS	1739967	ERS2
10	SPRGSRPSWG PTDPRRRSRN LGKVIDTLTC GFADLMGYIP LVGA	hepatitis C virus glycoprotein E1	Rv0297_PGRS, Rv1818c_PGRS	10783397	ERS3
11	MALWMRFLPL LALLVLWEPK PAQA	proinsulin	Rv0297_PGRS	22357960	ERS4
12	MEAMWLLCVA LAVLAWG	GlcNAc-PI	Rv1818c_PE, Rv1818c_PGRS, Rv1788	14742432	ERS5
13	IPHDLCHNGE KSKKPSKIKS LFKKKSK	STIM2		19845919
14	RPSNNNTTTT TTTDATQPHH HHHHHRHRDA GVKNVTNNSK TTESSSSSSA AKEKPKHKKG LLHKLKKKL	Ist2		19208765
15	[HK]x{1}K	p11/ TASK-1		16420525
16	VVQAITFIFK SLGLKCVQFL PQVMPTFLNV IRVCDGAIRE	mTOR		17215520
17	TFCSTALLIT ALALVCTLLY L	E3/ 19K (adenovirus)	Rv1818c_PE	23514889	ERS6
18	GVMLGSIFCA LITMLGHI	Cosmc	Rv0297_PGRS, Rv1818c_PGRS	21262965	ERS7
19	FLAAFVVMLC ITIVTIVVYI YLV	gp36.5/ m164		20147515
20	WGVLAGIAYF SMVGNWAKVL VVLLLFAGV	E1 (HCV)	Rv0297_PGRS, Rv1818c_PGRS	10074109, 20147515	ERS8
21	KKSQ	Tapasin (tpn)		16751394
22	WWQLTLGAIC ALPLAGLLAC CA	E1 (Rubella virus)	Rv0297_PGRS, Rv1818c_PGRS, Rv1818c_PE	9311850, 20147515	ERS9
23	HDEL	invertase enzyme		3049074
24	KTEL	AGR2		22184114
25	HNEL	LRP's receptor-associatedprotein(RAP)		9010785
26	KDEL	ERp59/ PDI/ ABP1		2295602, 2007562, 8858826
27	KEEL	ERp72		2295602, 2007562
28	QEDL	ERp61		8109975, 2007562
29	KEDL	XP124L		15016891

## Sheet: ERS1
Sr. no	Sequence name	start	stop	strand	score	p-value	q-value	matched sequence
1	PGRS_Rv1818c	136	181	+	-78.596	3.1e-05	0.0021	GAGGNGGLLFGAGGAGGVGGLAADAGDGGAGGDGGLFFGVGGAGGA
2	Full_Rv1818c	217	262	+	-78.596	3.1e-05	0.0021	GAGGNGGLLFGAGGAGGVGGLAADAGDGGAGGDGGLFFGVGGAGGA
3	PGRS_Rv0297	29	74	+	-79.6364	4.22e-05	0.0021	YASAEAANAGPNMLAAVNAPAQALLGRPLIGNGANGAPGTGQAGGD
4	Full_Rv0297	87	132	+	-79.6364	4.22e-05	0.0021	YASAEAANAGPNMLAAVNAPAQALLGRPLIGNGANGAPGTGQAGGD
5	PGRS_Rv1818c	8	53	+	-79.9596	4.49e-05	0.0021	AAEAASAAPLEGVLDVINAPALALLGRPLIGNGANGAPGTGANGGD
6	Full_Rv1818c	89	134	+	-79.9596	4.49e-05	0.0021	AAEAASAAPLEGVLDVINAPALALLGRPLIGNGANGAPGTGANGGD
7	PGRS_Rv1818c	282	327	+	-80.3737	4.75e-05	0.0021	GAGGAGGNAGLLVGAGGAGGAGALGGGATGVGGAGGNGGTAGLLFG
8	Full_Rv1818c	363	408	+	-80.3737	4.75e-05	0.0021	GAGGAGGNAGLLVGAGGAGGAGALGGGATGVGGAGGNGGTAGLLFG
9	PGRS_Rv1818c	101	146	+	-80.4646	4.8e-05	0.0021	FGGAGGAGGLLYGAGGAGGAGGRAGGGVGGIGGAGGAGGNGGLLFG
10	Full_Rv1818c	182	227	+	-80.4646	4.8e-05	0.0021	FGGAGGAGGLLYGAGGAGGAGGRAGGGVGGIGGAGGAGGNGGLLFG
11	PGRS_Rv1818c	204	249	+	-86.1515	0.000174	0.00314	GAGGVGGVGGDGVAFLGTAPGGPGGAGGAGGLFGVGGAGGAGGIGL
12	Full_Rv1818c	285	330	+	-86.1515	0.000174	0.00314	GAGGVGGVGGDGVAFLGTAPGGPGGAGGAGGLFGVGGAGGAGGIGL
13	PGRS_Rv0297	283	328	+	-86.596	0.0002	0.00314	GATGGNGGVGAPGGAGGNGGHVSGGSVNTAGAGGKGGNGGTGGAGG
14	Full_Rv0297	341	386	+	-86.596	0.0002	0.00314	GATGGNGGVGAPGGAGGNGGHVSGGSVNTAGAGGKGGNGGTGGAGG
15	PGRS_Rv1818c	289	334	+	-86.6364	0.000202	0.00314	NAGLLVGAGGAGGAGALGGGATGVGGAGGNGGTAGLLFGAGGAGGF
16	Full_Rv1818c	370	415	+	-86.6364	0.000202	0.00314	NAGLLVGAGGAGGAGALGGGATGVGGAGGNGGTAGLLFGAGGAGGF
17	PGRS_Rv0297	245	290	+	-87.0404	0.000223	0.00314	GAGGAGGAGGDGAPGGNGGNGGSVEHTGATGSSASGGNGATGGNGG
18	Full_Rv0297	303	348	+	-87.0404	0.000223	0.00314	GAGGAGGAGGDGAPGGNGGNGGSVEHTGATGSSASGGNGATGGNGG
19	PGRS_Rv0297	313	358	+	-87.2121	0.000231	0.00314	GAGGKGGNGGTGGAGGPGGHGGSVLSGPVGDSGNGGAGGDGGAGVS
20	Full_Rv0297	371	416	+	-87.2121	0.000231	0.00314	GAGGKGGNGGTGGAGGPGGHGGSVLSGPVGDSGNGGAGGDGGAGVS
21	PGRS_Rv1818c	159	204	+	-87.5556	0.000242	0.00314	DAGDGGAGGDGGLFFGVGGAGGAGGTGTNVTGGAGGAGGNGGLLFG
22	Full_Rv1818c	240	285	+	-87.5556	0.000242	0.00314	DAGDGGAGGDGGLFFGVGGAGGAGGTGTNVTGGAGGAGGNGGLLFG
23	PGRS_Rv1818c	357	402	+	-87.5859	0.000243	0.00314	DGGAGGNGTGAKGGDGGAGGGAILVGNGGNGGNAGSGTPNGSAGTG
24	Full_Rv1818c	438	483	+	-87.5859	0.000243	0.00314	DGGAGGNGTGAKGGDGGAGGGAILVGNGGNGGNAGSGTPNGSAGTG
25	PGRS_Rv1818c	68	113	+	-87.6566	0.000245	0.00314	AAGMPGGNGGAAGLFGNGGAGGAGGNVASGTAGFGGAGGAGGLLYG
26	Full_Rv1818c	149	194	+	-87.6566	0.000245	0.00314	AAGMPGGNGGAAGLFGNGGAGGAGGNVASGTAGFGGAGGAGGLLYG
27	PGRS_Rv1818c	113	158	+	-87.6869	0.000246	0.00314	GAGGAGGAGGRAGGGVGGIGGAGGAGGNGGLLFGAGGAGGVGGLAA
28	Full_Rv1818c	194	239	+	-87.6869	0.000246	0.00314	GAGGAGGAGGRAGGGVGGIGGAGGAGGNGGLLFGAGGAGGVGGLAA
29	PGRS_Rv1818c	269	314	+	-87.7374	0.000247	0.00314	GAGGAGGVGSTTGGAGGAGGNAGLLVGAGGAGGAGALGGGATGVGG
30	Full_Rv1818c	350	395	+	-87.7374	0.000247	0.00314	GAGGAGGVGSTTGGAGGAGGNAGLLVGAGGAGGAGALGGGATGVGG
31	PGRS_Rv1818c	192	237	+	-87.8788	0.00025	0.00314	AGGAGGNGGLLFGAGGVGGVGGDGVAFLGTAPGGPGGAGGAGGLFG
32	Full_Rv1818c	273	318	+	-87.8788	0.00025	0.00314	AGGAGGNGGLLFGAGGVGGVGGDGVAFLGTAPGGPGGAGGAGGLFG
33	PGRS_Rv1818c	321	366	+	-88.1414	0.000254	0.00314	TAGLLFGAGGAGGFGFGGAGGAGGLGGKAGLIGDGGDGGAGGNGTG
34	Full_Rv1818c	402	447	+	-88.1414	0.000254	0.00314	TAGLLFGAGGAGGFGFGGAGGAGGLGGKAGLIGDGGDGGAGGNGTG
35	PGRS_Rv1818c	262	307	+	-88.4646	0.000258	0.00314	ALLWGDGGAGGAGGVGSTTGGAGGAGGNAGLLVGAGGAGGAGALGG
36	Full_Rv1818c	343	388	+	-88.4646	0.000258	0.00314	ALLWGDGGAGGAGGVGSTTGGAGGAGGNAGLLVGAGGAGGAGALGG
37	PGRS_Rv1818c	46	91	+	-92.0808	0.000483	0.00556	GTGANGGDGGILIGNGGAGGSGAAGMPGGNGGAAGLFGNGGAGGAG
38	Full_Rv1818c	127	172	+	-92.0808	0.000483	0.00556	GTGANGGDGGILIGNGGAGGSGAAGMPGGNGGAAGLFGNGGAGGAG
39	PGRS_Rv0297	67	112	+	-92.7172	0.000606	0.00664	GTGQAGGDGGLLFGNGGNGGSGAPGQAGGAGGAAGFFGNGGNGGDG
40	Full_Rv0297	125	170	+	-92.7172	0.000606	0.00664	GTGQAGGDGGLLFGNGGNGGSGAPGQAGGAGGAAGFFGNGGNGGDG
41	Full_Rv1818c	40	85	+	-93.5253	0.000816	0.00813	LAAAADEVSAAMAALFSGHAQAYQALSAQAALFHEQFVRALTAGAG
42	PGRS_Rv0297	422	467	+	-93.6465	0.000853	0.00813	GDGGKGGLGGDGGGRGIFGQFGAGGAGGAGGVGGAGGAGGTGGGGG
43	Full_Rv0297	480	525	+	-93.6465	0.000853	0.00813	GDGGKGGLGGDGGGRGIFGQFGAGGAGGAGGVGGAGGAGGTGGGGG
44	PGRS_Rv1818c	299	344	+	-93.6566	0.000855	0.00813	AGGAGALGGGATGVGGAGGNGGTAGLLFGAGGAGGFGFGGAGGAGG
45	Full_Rv1818c	380	425	+	-93.6566	0.000855	0.00813	AGGAGALGGGATGVGGAGGNGGTAGLLFGAGGAGGFGFGGAGGAGG
46	PGRS_Rv0297	455	500	+	-93.8081	0.000893	0.00813	GAGGAGGTGGGGGNGGAIFNAGTPGAAGTGGDGGVGGTGAAGGKGG
47	Full_Rv0297	513	558	+	-93.8081	0.000893	0.00813	GAGGAGGTGGGGGNGGAIFNAGTPGAAGTGGDGGVGGTGAAGGKGG
48	PGRS_Rv1818c	103	148	+	-94.0202	0.000956	0.00813	GAGGAGGLLYGAGGAGGAGGRAGGGVGGIGGAGGAGGNGGLLFGAG
49	Full_Rv1818c	184	229	+	-94.0202	0.000956	0.00813	GAGGAGGLLYGAGGAGGAGGRAGGGVGGIGGAGGAGGNGGLLFGAG
50	PGRS_Rv0297	354	399	+	-94.101	0.000975	0.00813	GAGVSATDIAGTGGRGGNGGHGGLWIGNGGDGGAGGVGGVGGAGAA
51	Full_Rv0297	412	457	+	-94.101	0.000975	0.00813	GAGVSATDIAGTGGRGGNGGHGGLWIGNGGDGGAGGVGGVGGAGAA
52	PGRS_Rv0297	452	497	+	-94.1414	0.000984	0.00813	GVGGAGGAGGTGGGGGNGGAIFNAGTPGAAGTGGDGGVGGTGAAGG
53	Full_Rv0297	510	555	+	-94.1414	0.000984	0.00813	GVGGAGGAGGTGGGGGNGGAIFNAGTPGAAGTGGDGGVGGTGAAGG

## Sheet: ERS2
Sr. no	Sequence name	start	stop	strand	score	p-value	q-value	matched sequence
1	PGRS_Rv0297	29	63	+	-61.4343	0.000252	0.243	YASAEAANAGPNMLAAVNAPAQALLGRPLIGNGAN
2	Full_Rv0297	87	121	+	-61.4343	0.000252	0.243	YASAEAANAGPNMLAAVNAPAQALLGRPLIGNGAN

## Sheet: ERS3
Sr. no	Sequence name	start	stop	strand	score	p-value	q-value	matched sequence
1	PGRS_Rv0297	245	288	+	-78.8384	0.000126	0.0632	GAGGAGGAGGDGAPGGNGGNGGSVEHTGATGSSASGGNGATGGN
2	Full_Rv0297	303	346	+	-78.8384	0.000126	0.0632	GAGGAGGAGGDGAPGGNGGNGGSVEHTGATGSSASGGNGATGGN
3	PGRS_Rv0297	129	172	+	-86.2525	0.000626	0.0632	GFGGNGGAGGIGVAGINGGLGGAGGDGGNAGFFGNGGNGGMGGA
4	Full_Rv0297	187	230	+	-86.2525	0.000626	0.0632	GFGGNGGAGGIGVAGINGGLGGAGGDGGNAGFFGNGGNGGMGGA
5	PGRS_Rv0297	434	477	+	-86.4444	0.000676	0.0632	GGRGIFGQFGAGGAGGAGGVGGAGGAGGTGGGGGNGGAIFNAGT
6	Full_Rv0297	492	535	+	-86.4444	0.000676	0.0632	GGRGIFGQFGAGGAGGAGGVGGAGGAGGTGGGGGNGGAIFNAGT
7	PGRS_Rv0297	449	492	+	-86.6465	0.000726	0.0632	GAGGVGGAGGAGGTGGGGGNGGAIFNAGTPGAAGTGGDGGVGGT
8	Full_Rv0297	507	550	+	-86.6465	0.000726	0.0632	GAGGVGGAGGAGGTGGGGGNGGAIFNAGTPGAAGTGGDGGVGGT
9	PGRS_Rv1818c	299	342	+	-86.7273	0.000744	0.0632	AGGAGALGGGATGVGGAGGNGGTAGLLFGAGGAGGFGFGGAGGA
10	Full_Rv1818c	380	423	+	-86.7273	0.000744	0.0632	AGGAGALGGGATGVGGAGGNGGTAGLLFGAGGAGGFGFGGAGGA
11	PGRS_Rv1818c	367	410	+	-87.2626	0.000836	0.0632	AKGGDGGAGGGAILVGNGGNGGNAGSGTPNGSAGTGGAGGLLGK
12	Full_Rv1818c	448	491	+	-87.2626	0.000836	0.0632	AKGGDGGAGGGAILVGNGGNGGNAGSGTPNGSAGTGGAGGLLGK
13	PGRS_Rv1818c	209	252	+	-87.4545	0.000856	0.0632	GGVGGDGVAFLGTAPGGPGGAGGAGGLFGVGGAGGAGGIGLVGN
14	Full_Rv1818c	290	333	+	-87.4545	0.000856	0.0632	GGVGGDGVAFLGTAPGGPGGAGGAGGLFGVGGAGGAGGIGLVGN
15	PGRS_Rv1818c	230	273	+	-87.9293	0.000882	0.0632	GGAGGLFGVGGAGGAGGIGLVGNGGAGGSGGSALLWGDGGAGGA
16	Full_Rv1818c	311	354	+	-87.9293	0.000882	0.0632	GGAGGLFGVGGAGGAGGIGLVGNGGAGGSGGSALLWGDGGAGGA

## Sheet: ERS4
Sr. no	Sequence name	start	stop	strand	score	p-value	q-value	matched sequence
1	PGRS_Rv0297	48	71	+	-38.7374	0.000962	1	PAQALLGRPLIGNGANGAPGTGQA
2	Full_Rv0297	106	129	+	-38.7374	0.000962	1	PAQALLGRPLIGNGANGAPGTGQA

## Sheet: ERS5
Sr. no	Sequence name	start	stop	strand	score	p-value	q-value	matched sequence
1	PGRS_Rv1818c	230	246	+	-16.1818c	0.000174	0.125	GGAGGLFGVGGAGGAGG
2	Full_Rv1818c	311	327	+	-16.1818c	0.000174	0.125	GGAGGLFGVGGAGGAGG
3	PE_Rv1818c	1	17	+	-21.8889	0.000973	0.28	MSFVVTIPEALAAVATD
4	Rv1788	1	17	+	-21.8889	0.000973	0.28	MSFVTTQPEALAAAAGS
5	Full_Rv1818c	1	17	+	-21.8889	0.000973	0.28	MSFVVTIPEALAAVATD

## Sheet: ERS6
Sr. no	Sequence name	start	stop	strand	score	p-value	q-value	matched sequence
1	PE_Rv1818c	20	40	+	-22.4272	0.000138	0.153	GIGSTIGTANAAAAVPTTTVL
2	Full_Rv1818c	20	40	+	-22.4272	0.000138	0.153	GIGSTIGTANAAAAVPTTTVL

## Sheet: ERS7
Sr. no	Sequence name	start	stop	strand	score	p-value	q-value	matched sequence
1	PGRS_Rv1818c	253	270	+	-19.7184	0.000324	0.197	GGAGGSGGSALLWGDGGA
2	Full_Rv1818c	334	351	+	-19.7184	0.000324	0.197	GGAGGSGGSALLWGDGGA
3	PGRS_Rv0297	389	406	+	-24.6796	0.000917	0.279	GVGGVGGAGAAGAIGGHG
4	Full_Rv0297	447	464	+	-24.6796	0.000917	0.279	GVGGVGGAGAAGAIGGHG

## Sheet: ERS8
Sr. no	Sequence name	start	stop	strand	score	p-value	q-value	matched sequence
1	PGRS_Rv1818c	108	136	+	-43.1919	0.000226	0.0373	GGLLYGAGGAGGAGGRAGGGVGGIGGAGG
2	Full_Rv1818c	189	217	+	-43.1919	0.000226	0.0373	GGLLYGAGGAGGAGGRAGGGVGGIGGAGG
3	PGRS_Rv1818c	302	330	+	-44.101	0.000274	0.0373	AGALGGGATGVGGAGGNGGTAGLLFGAGG
4	Full_Rv1818c	383	411	+	-44.101	0.000274	0.0373	AGALGGGATGVGGAGGNGGTAGLLFGAGG
5	PGRS_Rv0297	286	314	+	-49.3838	0.000811	0.0452	GGNGGVGAPGGAGGNGGHVSGGSVNTAGA
6	Full_Rv0297	344	372	+	-49.3838	0.000811	0.0452	GGNGGVGAPGGAGGNGGHVSGGSVNTAGA
7	PGRS_Rv1818c	92	120	+	-49.5152	0.00087	0.0452	GNVASGTAGFGGAGGAGGLLYGAGGAGGA
8	Full_Rv1818c	173	201	+	-49.5152	0.00087	0.0452	GNVASGTAGFGGAGGAGGLLYGAGGAGGA
9	PERv1818c	15	43	+	-49.6768	0.000943	0.0452	ATDLAGIGSTIGTANAAAAVPTTTVLAAA
10	Full_Rv1818c	15	43	+	-49.6768	0.000943	0.0452	ATDLAGIGSTIGTANAAAAVPTTTVLAAA
11	PGRS_Rv0297	329	357	+	-49.7879	0.000997	0.0452	PGGHGGSVLSGPVGDSGNGGAGGDGGAGV
12	Full_Rv0297	387	415	+	-49.7879	0.000997	0.0452	PGGHGGSVLSGPVGDSGNGGAGGDGGAGV

## Sheet: ERS9
Sr. no	Sequence name	start	stop	strand	score	p-value	q-value	matched sequence
1	PGRS_Rv1818c	276	297	+	-19.3838	1.73e-05	0.00938	VGSTTGGAGGAGGNAGLLVGAG
2	Full_Rv1818c	357	378	+	-19.3838	1.73e-05	0.00938	VGSTTGGAGGAGGNAGLLVGAG
3	Full_Rv1818c	23	44	+	-25.798	0.000116	0.0224	STIGTANAAAAVPTTTVLAAAA
4	PERv1818c	23	44	+	-25.798	0.000116	0.0224	STIGTANAAAAVPTTTVLAAAA
5	PGRS_Rv1818c	185	206	+	-26.4848	0.00015	0.0224	GTNVTGGAGGAGGNGGLLFGAG
6	Full_Rv1818c	266	287	+	-26.4848	0.00015	0.0224	GTNVTGGAGGAGGNGGLLFGAG
7	PGRS_Rv1818c	140	161	+	-26.7778	0.000165	0.0224	NGGLLFGAGGAGGVGGLAADAG
8	Full_Rv1818c	221	242	+	-26.7778	0.000165	0.0224	NGGLLFGAGGAGGVGGLAADAG
9	PGRS_Rv0297	239	260	+	-32.9394	0.000805	0.0587	GIAQTGGAGGAGGAGGDGAPGG
10	Full_Rv0297	297	318	+	-32.9394	0.000805	0.0587	GIAQTGGAGGAGGAGGDGAPGG
11	PGRS_Rv1818c	23	44	+	-33.1111	0.000842	0.0587	VINAPALALLGRPLIGNGANGA
12	PGRS_Rv0297	44	65	+	-33.1111	0.000842	0.0587	AVNAPAQALLGRPLIGNGANGA
13	Full_Rv0297	102	123	+	-33.1111	0.000842	0.0587	AVNAPAQALLGRPLIGNGANGA
14	Full_Rv1818c	104	125	+	-33.1111	0.000842	0.0587	VINAPALALLGRPLIGNGANGA
15	PGRS_Rv0297	204	225	+	-33.3131	0.000926	0.0587	PGTAGGGADGANGSAIGQAGGA
16	Full_Rv0297	262	283	+	-33.3131	0.000926	0.0587	PGTAGGGADGANGSAIGQAGGA
17	PGRS_Rv1818c	4	25	+	-33.4343	0.000973	0.0587	GSYAAAEAASAAPLEGVLDVIN
18	Full_Rv1818c	85	106	+	-33.4343	0.000973	0.0587	GSYAAAEAASAAPLEGVLDVIN
